# Supplementary material for: Multi-Institutional CT Scan-Based Radiomics for Predicting Tumor PD-L1 Expression in Patients with Advanced and Limited Non-Small Cell Lung Cancer
Source: Cancers (Basel). 2026 Feb 8;18(4):552. doi: 10.3390/cancers18040552 (PMC12939105; doi:10.3390/cancers18040552)
Supplement: Supplementary file 1 [file cancers-18-00552-s001.zip]

Archive with 1 entries (1 files):
- cancers-4107804-supplementary.pdf
